# Supplementary material for: Hypoxic glioblastoma-cell-derived extracellular vesicles impair cGAS-STING activity in macrophages
Source: Cell Commun Signal. 2024 Feb 22;22:144. doi: 10.1186/s12964-024-01523-y (PMC10882937; doi:10.1186/s12964-024-01523-y)
Supplement: Supplementary file 9 — Additional file 9: Supplementary Table 1. Primer sequences for qRT–PCR. [file 12964_2024_1523_MOESM9_ESM.xlsx]

## Sheet: Sheet1
	Gapdh	Forward	TCCATGACAACTTTGGCATTG
		Reverse	CAGTCTTCTGGGTGGCAGTGA
	Eef1a1	Forward	TCCACTTGGTCGCTTTGCT
		Reverse	CTTCTTGTCCACAGCTTTGATGA
	Il1b	Forward	ACCCTGCAGCTGGAGAGTGT
		Reverse	CCATCTTCTTCTTTGGGTATTGCTT
	Stat1	Forward	GCCTGGATCAGCTGCAAAG
		Reverse	GCTGCAGGGTCTCTGCAAC
	Cdh1(E-cad)	Forward	GAGCGTGCCCCAGTATCGT
		Reverse	GGCTGCCTTCAGGTTTTCATC
	Mrc1	Forward	TGTCAACCCTGCAGATTTCAAG
		Reverse	GAGTGGCTTACGTGGTTGTTTC
	Arg1	Forward	GCAGAGGTCCAGAAGAATGG
		Reverse	AGCATCCACCCAAATGACAC
	Cgas	Forward	CCCAAGAATGCAAAGGATGG
		Reverse	GAGGCGCCAGGTCTCTCC
	Tnfa	Forward	GACCCTTGACACTCAAGATCATCTTCT
		Reverse	CCACTTGGTGGTTTGCTACGA
	Ifnb	Forward	CCGAGCAGAGATCTTCAGCAA
		Reverse	CCTGCAACCACCACTCATTCT
	Ifna	Forward	CCTGAGAGAAGAAACACAGCC
		Reverse	TTCTGCTCTGACCACCTCCC
	Cxcl9	Forward	ATCTTCCTGGAGCAGTGTGGA
		Reverse	CGTGCATTCCTTATCACTAGGGT
	Ccl5	Forward	CAAGTGCTCCAATCTTGCAGTC
		Reverse	ACTTGGCGGTTCCTTCGAG
	Stab1	Forward	CAGCTCCCTCTTCGGACTGT
		Reverse	GCAGCTGGAACGCTTGAGTA
	Il1b	Forward	ACCCTGCAGCTGGAGAGTGT
		Reverse	CCATCTTCTTCTTTGGGTATTGCTT
	Cd163	Forward	GATGGGGCAAGCATAACTGT
		Reverse	CCCCATTCTCCTTGGAATCT
	Cccl10	Forward	GTCTGAGTGGGACTCAAGGGATC
		Reverse	CAGTTGCAGCGGACCGTC
	Il12b	Forward	AGCACGGCAGCAGAATAAT
		Reverse	AGGGTACTCCCAGCTGACCT
